# Supplementary material for: Pharmaceutical and Recreational Drug Usage Patterns during and Post COVID-19 Determined by Wastewater-Based Epidemiology
Source: Int J Environ Res Public Health. 2024 Feb 9;21(2):206. doi: 10.3390/ijerph21020206 (PMC10888181; doi:10.3390/ijerph21020206)
Supplement: Supplementary file 1 [file ijerph-21-00206-s001.zip]

Archive with 1 entries (1 files):
- ijerph-2786267-supplementary.pdf
